# Supplementary material for: The Cyst-Dividing Bacterium Ramlibacter tataouinensis TTB310 Genome Reveals a Well-Stocked Toolbox for Adaptation to a Desert Environment
Source: PLoS One. 2011 Sep 1;6(9):e23784. doi: 10.1371/journal.pone.0023784 (PMC3164672; doi:10.1371/journal.pone.0023784)
Supplement: Table S1 — Genes involved in autotrophic dicarboxylate/hydroxybutyrate cycle (carbohydrate metabolism), energetic metabolism, dissimilative nitrate reduction and cofactors and vitamins synthesis in Ramlibacter tataouinensis TTB310. Note that: i) ATP is generated by classical and complete oxidative phosphorylation including the five complexes [complex I (NADH ubiquinone oxidoreductase), complex II (fumarate reductase/succinate dehydrogenase), complex III (cytochrome bc1), complex IV (cytochrome oxidase), and complex V], plus two additional oxidases [one additional cytochrome oxidase, and one cytochrome d (bd-I) ubiquinone oxidase, known to function at low oxygen concentration in Escherichia coli]. ii) enzymes for complete denitrification and dinitrogen reduction are absent, and iii) key enzymes for the biosynthesis of thiamine, pantothenate and biotin are missing, confirming the growth factor requirement of this bacterium [4]. (XLS) [file pone.0023784.s008.xls]

## Sheet: Carbohydrate metabolism
First enzymes of the autotrophic dicarboxylate/hydroxybutyrate cycle (Ramos-Vera et al., 2010)
gene	name	function
Rta_15940	acsA	Candidate acetyl-coenzyme A synthetase(Acetate--CoA ligase) (Acyl-activating enzyme) (Acetyl-CoA synthase) (Acetate thiokinase)
Rta_36990		Candidate indolepyruvate ferredoxin oxidoreductase, alpha and beta subunits
Rta_32440		Related to indolepyruvate ferredoxin oxidoreductase alpha subunit
Rta_32450		Related to indolepyruvate ferredoxin oxidoreductase beta subunit
Rta_13910		Distantly related to indolepyruvate ferredoxin oxidoreductase alpha subunit
Rta_13920		Distantly related to indolepyruvate ferredoxin oxidoreductase beta subunit
Rta_24170	ppsA	Candidate phosphoenolpyruvate synthase (Pyruvate,water dikinase)
Rta_28690	ppc	Candidate phosphoenolpyruvate carboxylase
Rta_12460		Related to malate dehydrogenase
Rta_12480		Related to malate dehydrogenase
Rta_28060		Candidate malate dehydrogenase
Rta_15830	fumA	Candidate fumarate hydratase class I (Fumarase)
Rta_15850	fumC	Candidate fumarate hydratase class II (Fumarase C)
Rta_18430		Distantly related to succinate dehydrogenase flavoprotein subunit
Rta_25290	sdhB	Candidate succinate dehydrogenase iron-sulfur subunit
Rta_28080	sdhC	Candidate succinate dehydrogenase cytochrome b556 subunit
Rta_28090	sdhD	Candidate succinate dehydrogenase hydrophobic membrane anchor subunit
Rta_28100	sdhA	Candidate succinate dehydrogenase flavoprotein subunit
Rta_28110	sdhB	Candidate succinate dehydrogenase iron-sulfur subunit
Rta_11430	gabD	Candidate succinate-semialdehyde dehydrogenase (NADP+)
Rta_10450		Related to oxidoreductases

## Sheet: Energetic metabolism
Complex I (NADH-ubiquinone oxidoreductase) (14 genes)
CDS Rta	Gene name	Description
Rta_26430	nuoA	Candidate NADH-ubiquinone oxidoreductase subunit A
Rta_26420	nuoB	Candidate NADH-ubiquinone oxidoreductase subunit B
Rta_26410	nuoC	Candidate NADH-ubiquinone oxidoreductase subunit C
Rta_26400	nuoD	Candidate NADH-ubiquinone oxidoreductase subunit D
Rta_26390	nuoE	Candidate NADH-ubiquinone oxidoreductase subunit E
Rta_26380	nuoF	Candidate NADH-ubiquinone oxidoreductase subunit F
Rta_26370	nuoG	Candidate NADH-ubiquinone oxidoreductase subunit G
Rta_26360	nuoH	Candidate NADH-ubiquinone oxidoreductase subunit H
Rta_26350	nuoI	Candidate NADH-ubiquinone oxidoreductase subunit I
Rta_26340	nuoJ	Candidate NADH-ubiquinone oxidoreductase subunit J
Rta_26330	nuoK	Candidate NADH-ubiquinone oxidoreductase subunit K
Rta_26320	nuoL	Candidate NADH-ubiquinone oxidoreductase subunit L
Rta_26310	nuoM	Candidate NADH-ubiquinone oxidoreductase subunit M
Rta_26300	nuoN	Candidate NADH-ubiquinone oxidoreductase subunit N
Complex II (fumarate reductase/succinate dehydrogenase)
CDS Rta	Gene name	Description
Rta_18430		Distantly related to succinate dehydrogenase flavoprotein subunit
Rta_25290	sdhB	Candidate succinate dehydrogenase iron-sulfur subunit
Rta_28080	sdhC	Candidate succinate dehydrogenase cytochrome b556 subunit
Rta_28090	sdhD	Candidate succinate dehydrogenase hydrophobic membrane anchor subunit
Rta_28100	sdhA	Candidate succinate dehydrogenase flavoprotein subunit
Rta_28110	sdhB	Candidate succinate dehydrogenase iron-sulfur subunit
Complex III (cytochrome bc1)
CDS Rta	Gene name	Description
Rta_08420	petA	Candidate ubiquinol-cytochrome c reductase iron-sulfur subunit
Rta_08430	petB	Candidate ubiquinol-cytochrome c reductase cytochrome b subunit
Rta_08440	petC	Candidate ubiquinol-cytochrome c reductase cytochrome c1 subunit
Complex IV (cytochrome oxidase)
CDS Rta	Gene name	Description
Rta_33760	ctaC	Candidate cytochrome c oxidase subunit 2
Rta_33750	ctaD	Candidate cytochrome c oxidase subunit 1
Rta_33710	ctaE	Candidate cytochrome c oxidase subunit 3
Additional cytochrome oxidase
CDS Rta	Gene name	Description
Rta_06260		Candidate cytochrome c oxidase subunit 2
Rta_06250		Candidate cytochrome c oxidase subunit 1+3
Cytochrome d (bd-I) ubiquinone oxidase
CDS Rta	Gene name	Description
Rta_25140		Related to cytochrome bd-II oxidase subunit 1
Rta_25150		Distantly related to cytochrome bd-II oxidase subunit 2
Complex V (ATP synthase) (9 genes)
CDS Rta	Gene name	Description
Rta_27760	atpE	Candidate ATP synthase subunit c
Rta_03550	atpB	Candidate ATP synthase subunit a
Rta_03560	atpE	Candidate ATP synthase subunit c
Rta_03570	atpF	Candidate ATP synthase subunit b
Rta_03580	atpH	Candidate ATP synthase subunit delta
Rta_03590	atpA	Candidate ATP synthase subunit alpha
Rta_03600	atpG	Candidate ATP synthase subunit gamma
Rta_03610	atpD	Candidate ATP synthase subunit beta
Rta_03620	atpC	Candidate ATP synthase subunit epsilon

## Sheet: Dissimilative nitrate reduction
Dissimilative nitrate reduction (enzymes for complete denitrification and dinitrogen reduction are absent)
CDS Rta	Gene name	Description
Rta_26560		Related to regulator protein (RNA-binding positive regulator), ANTAR domain
Rta_26570		Candidate ABC transporter probably involved in nitrate transport, periplasmic component
Rta_26580		Candidate ABC transporter probably involved in nitrate transport, permease component
Rta_26590		Candidate ABC transporter probably involved in nitrate transport, ATP-binding component
Rta_26600		Candidate nitrite reductase [NAD(P)H] large subunit
Rta_26620		Candidate nitrite reductase [NAD(P)H] small subunit
Rta_26630		Candidate nitrate reductase

## Sheet: Cofactors and vitamins
Enzymes required for the biosynthesis of riboflavin
CDS Rta	Gene name	Description
Rta_15200	ribH	Candidate riboflavin synthase, beta chain (6,7-dimethyl-8-ribityllumazine synthase) (DMRL synthase) (Lumazine synthase)
Rta_15210	ribAB	Candidate riboflavin biosynthesis bifunctional protein : GTP cyclohydrolase II
Rta_15220	ribE	Candidate riboflavin synthase, alpha chain
Rta_15230	ribD	Candidate riboflavin biosynthesis bifunctional protein ribD: Diaminohydroxyphospho-ribosylaminopyrimidine deaminase (Riboflavin-specific deaminase)
Rta_31780	ribF	Candidate bifunctional riboflavin biosynthesis protein : Riboflavin kinase (Flavokinase)
Enzymes required for the biosynthesis of nicotinate
CDS Rta	Gene name	Description
Rta_21170		Candidate nicotinate-nucleotide adenylyltransferase (Deamido-NAD(+) pyrophosphorylase) (Deamido-NAD(+) diphosphorylase) (Nicotinate mononucleotide adenylyltransferase) (NaMN adenylyltransferase)
Rta_27190	pncB	Candidate nicotinate phosphoribosyltransferase
Rta_30700	nadC	Candidate nicotinate-nucleotide pyrophosphorylase [carboxylating] (Quinolinate phosphoribosyltransferase [decarboxylating])
Enzymes required for the biosynthesis of folate
CDS Rta	Gene name	Description
Rta_06930	metF	Candidate 5,10-methylenetetrahydrofolate reductase
Rta_14480	folA	Candidate dihydrofolate reductase
Rta_18640	folD	Candidate bifunctional protein : methylenetetrahydrofolate dehydrogenase
Rta_36630	purU	Candidate formyltetrahydrofolate deformylase (Formyl-FH(4) hydrolase)
Enzymes required for the biosynthesis of pyridoxal
CDS Rta	Gene name	Description
Rta_11180	pdxH	Candidate pyridoxamine 5'-phosphate oxidase (Pyridoxamine-phosphate oxidase)
Rta_28380	pdxJ	Candidate pyridoxal phosphate biosynthetic protein
