# Supplementary material for: The Cyst-Dividing Bacterium Ramlibacter tataouinensis TTB310 Genome Reveals a Well-Stocked Toolbox for Adaptation to a Desert Environment
Source: PLoS One. 2011 Sep 1;6(9):e23784. doi: 10.1371/journal.pone.0023784 (PMC3164672; doi:10.1371/journal.pone.0023784)
Supplement: Table S2 — Carbohydrate-active enzymes (CAZymes) found in Ramlibacter tataouinensis TTB310. Note that this table contains: i) a list of CAZymes found in strain TTB310, ii) a comparison of CAZymes from strain TTB310 against seven betaproteobacterial genomes, and iii) a list of exported and potentially secreted glycosyl hydrolases. (XLS) [file pone.0023784.s009.xls]

## Sheet: CAZymes
CDS Rtaa	Note	Name	More on likely function	CAZy modules	CAZy_ID
Rta_00530		Glycosyltransferase Family 51 protein	Related to monofunctional peptidoglycan glycosyltransferase	GT51	243000
Rta_01040		Carbohydrate Esterase Family 1 protein	Related to esterases	CE1	242482
Rta_01080	fragment (assemble with 1090 ?)	Carbohydrate Esterase Family 1 protein	Related to esterases	CE1	243001
Rta_01090	fragment (assemble with 1080 ?)	Carbohydrate Esterase Family 1 protein	Related to esterases	CE1	243002
Rta_01380		Glycoside Hydrolase Family 8 protein	Related to bifunctional endoglucanase/chitosanase	GH8	242460
Rta_01890		Glycosyltransferase Family 9 protein	Candidate heptosyltransferase II	GT9	242514
Rta_02590		Carbohydrate Esterase Family 4 protein	Related to GlcNAc deacetylases	CE4	242502
Rta_02660	fragment	Glycosyltransferase Family 2 protein	Candidate dolichyl-phosphate b-D-mannosyltransferase	GT2	243003
Rta_03060		Glycoside Hydrolase Family 1 protein	Candidate b-glycosidase	GH1	242463
Rta_03940	fragment	Glycosyltransferase Family 2 protein	Candidate b-glycosyltransferase	GT2	242469
Rta_04580		Distantly related to glycoside hydrolases of clan GH-A	Distantly related to glycoside hydrolases of clan GH-A	Non-classified GT	242497
Rta_05020		Glycoside Hydrolase Family 2 protein	Candidate b-glycosidase	GH2	242488
Rta_05050		Glycoside Hydrolase Family 1 protein	Candidate b-glycosidase	GH1	242493
Rta_05110		Carbohydrate Esterase Family 1 protein	Related to esterases	CE1	242484
Rta_06210		Glycoside Hydrolase Family 79 protein	Distantly related to b-glucuronidases	GH79	242481
Rta_06220		Glycoside Hydrolase Family 3 protein	Candidate b-glucosidase	GH3	242480
Rta_06740		Glycoside Hydrolase Family 5 protein	Candidate endo-1,4-glucanase	GH5	242508
Rta_07430		Glycoside Hydrolase Family 23 protein	Candidate peptidoglycan lytic transglycosylase	GH23	242500
Rta_07730		Glycosyltransferase Family 1 protein	Candidate UDP-Glc: zeaxanthin glucosyltransferase	GT1	242476
Rta_07950		Modular protein with Glycosyltransferase Family 51 and PBP transpeptidase modules	Candidate bifunctional peptidoglycan glycosyltransferase PBP transpeptidase (candidate murein polymerase)	GT51-PBP	242515
Rta_08750		Glycosyltransferase Family 4 protein	Related to a-glycosyltransferases	GT4	242485
Rta_08760		Distantly related to glycosyltransferases	Distantly related to glycosyltransferases	Non-classified GT	242475
Rta_08780		Glycosyltransferase Family 2 protein	Candidate b-glycosyltransferase	GT2	242472
Rta_08800		Glycosyltransferase Family 2 protein	Candidate b-glycosyltransferase	GT2	242466
Rta_08810		Glycosyltransferase Family 2 protein	Candidate b-glycosyltransferase	GT2	242516
Rta_08820	fragment	Glycosyltransferase Family 2 protein	Candidate b-glycosyltransferase	GT2	243004
Rta_08900		Glycosyltransferase Family 2 protein	Candidate b-glycosyltransferase	GT2	242462
Rta_09700		Glycosyltransferase Family 28 protein	Candidate UDP-GlcNAc: undecaprenyldiphospho-muramoylpentapeptide b-1,4-N-acetylglucosaminyltransferase	GT28	242468
Rta_09760	fragment	Carbohydrate Esterase Family 11 protein	Candidate UDP-3-O-acyl N-acetylglucosamine deacetylase	CE11	242459
Rta_09860		Glycosyltransferase Family 51 protein	Candidate monofunctional peptidoglycan glycosyltransferase	GT51	242458
Rta_10360		Glycoside Hydrolase Family 5 protein	Related to endoglucanases	GH5	242501
Rta_10820		Glycosyltransferase Family 26 protein	Related to b-glycosyltransferases	GT26	242503
Rta_10850		Glycosyltransferase Family 4 protein	Related to a-glycosyltransferases	GT4	243005
Rta_10860		Glycosyltransferase Family 2 protein	Candidate b-glycosyltransferase	GT2	242461
Rta_10870		Glycosyltransferase Family 2 protein	Candidate b-glycosyltransferase	GT2	242477
Rta_10880		Glycosyltransferase Family 2 protein	Candidate b-glycosyltransferase	GT2	242492
Rta_10970	real start at Met-14	Glycosyltransferase Family 9 protein	Candidate heptosyltransferase I	GT9	242487
Rta_10980		Glycosyltransferase Family 30 protein	Candidate KDO transferase	GT30	243006
Rta_10990		Glycoside hydrolase family 8 protein	Candidate b-glycanase; contains two C-terminal CBM35 modules	GH8-CBM35-CBM35	242464
Rta_14390		Carbohydrate Esterase Family 4 protein	Related to GlcNAc deacetylases	CE4	242518
Rta_15330		Glycoside Hydrolase Family 23 protein	Related to peptidoglycan lytic transglycosylases	GH23	242479
Rta_15970		Distantly related to glycosyltransferases	Distantly related to glycosyltransferases	Non-classified GT	243007
Rta_15980		Distantly related to glycosyltransferases	Distantly related to glycosyltransferases	Non-classified GT	243008
Rta_15990		Glycosyltransferase Family 4 protein	Distantly related to a-glycosyltransferases	GT4	242513
Rta_16000		Glycosyltransferase Family 4 protein	Related to a-glycosyltransferases	GT4	242494
Rta_16060		Distantly related to glycoside hydrolases of clan GH-A	Distantly related to glycoside hydrolases of clan GH-A	Non-classified GT	243009
Rta_16810		Glycoside Hydrolase Family 43 protein	Related to b-xylosidase/arabinofuranosidase	GH43	242509
Rta_16910		Glycosyltransferase Family 2 protein	Candidate b-glycosyltransferase	GT2	242519
Rta_17110		Modular protein with Glycosyltransferase Family 51 and PBP transpeptidase modules	Candidate bifunctional peptidoglycan glycosyltransferase PBP transpeptidase (candidate murein polymerase)	GT51-PBP	242520
Rta_17560		Glycosyltransferase Family 19 protein	Candidate lipid A disaccharide synthase	GT19	242491
Rta_21080		Glycosyltransferase Family 2 protein	Candidate b-glycosyltransferase	GT2	242498
Rta_21090		Glycosyltransferase Family 2 protein	Candidate b-1,4-glucosyltransferase	GT2	242486
Rta_23240		Glycoside Hydrolase Family 23 protein	Candidate peptidoglycan lytic transglycosylase with CBM50 module	GH23-CBM50	242474
Rta_23350		Glycosyltransferase Family 2 protein	Related to poly-b-1,6-N-acetylglucosamine synthases	GT2	242490
Rta_24410		Carbohydrate-Binding Module Family 50 protein	Candidate peptidase with CBM50 module (related to lipoprotein NlpD)	CBM50-pfam01551	243010
Rta_24870	fragment	Distantly related to glycosyltransferases	Distantly related to glycosyltransferases	Non-classified GT	243011
Rta_25250		Glycoside Hydrolase Family 103 protein	Candidate peptidoglycan lytic transglycosylase	GH103	242521
Rta_26180		Glycoside Hydrolase Family 18 protein	Distantly related to chitinases	GH18	242511
Rta_26190		Glycosyltransferase Family 4 protein	Related to a-glycosyltransferases	GT4	242496
Rta_27750		Glycosyltransferase Family 4 protein	Related to a-glycosyltransferases	GT4	242522
Rta_28280		Glycosyltransferase Family 4 protein	Related to a-glycosyltransferases	GT4	242523
Rta_28310		Glycosyltransferase Family 4 protein	Related to a-glycosyltransferases	GT4	243012
Rta_28320		Glycosyltransferase Family 4 protein	Related to a-glycosyltransferases	GT4	243013
Rta_28360		Glycoside Hydrolase Family 3 protein	Candidate N-acetyl-b-glucosaminidase	GH3	242505
Rta_29050		Glycoside Hydrolase Family 23 protein	Related to peptidoglycan lytic transglycosylases	GH23	242467
Rta_29730		Glycoside Hydrolase Family 23 protein	Candidate chitinase	GH23	242504
Rta_29780		Glycoside Hydrolase Family 23 protein	Candidate peptidoglycan lytic transglycosylase	GH23	242495
Rta_29975		Carbohydrate Esterase Family 9 protein	Candidate N-acetylglucosamine 6-phosphate deacetylase (NagA)	CE9	242499
Rta_30440		Carbohydrate Esterase Family 4 protein	Related to GlcNAc deacetylases	CE4	242525
Rta_32250		Glycosyltransferase Family 2 protein	Related to poly-b-1,6-N-acetylglucosamine synthases	GT2	243014
Rta_32410	probable fragment	Glycosyltransferase Family 8 protein	Distantly related to animal glycogenin	GT8	243015
Rta_32650	probable fragment	Carbohydrate Esterase Family 4 protein	Candidate chitooligosaccharide deacetylase	CE4	242471
Rta_32800		Glycosyltransferase Family 4 protein	Related to a-glycosyltransferases	GT4	243016
Rta_33080		Modular protein with Glycoside Hydrolase Family 18 and Glycoside Hydrolase Family 8 modules	Candidate bimodular b-glycosidase related to endoglucanases/chitosanases and distantly related to chitinases	UNK-GH18-GH8	242473
Rta_33100		Glycoside Hydrolase Family 24 protein	Candidate lysozyme	GH24	242507
Rta_33120		Glycoside Hydrolase Family 18 protein	Distantly related to chitinases	GH18	242470
Rta_33590		Glycosyltransferase Family 4 protein	Distantly related to a-glycosyltransferases	GT4	243017
Rta_34440		Glycosyltransferase Family 2 protein	Candidate osmoregulated periplasmic glucan glucosyltransferase	GT2	242478
Rta_36480		Trehalose-6-phosphate phosphatase family protein	Candidate trehalose-6-phosphate phosphatase	TPP	242506
Rta_36490		Glycoside Hydrolase Family 15 protein	Candidate a-glycosidase related to a,a-trehalase and glucoamylase	GH15	242465
Rta_36500		Glycosyltransferase Family 20 protein	Candidate trehalose-6-phosphate synthase	GT20	242483
Rta_36920		Carbohydrate-Binding Module Family 50 protein	Candidate peptidoglycan binding protein	CBM50	242526
Rta_37020		Glycoside Hydrolase Family 102 protein	Candidate membrane-bound enzyme related to peptidoglycan lytic transglycosylases	GH102	242527
aColoured CDSs depict potential operonic structures

## Sheet: Genome comparisons
GH family	GH1	GH2	GH3	GH5	GH8	GH10	GH13	GH15	GH16	GH18	GH19	GH23	GH24	GH30	GH37	GH43	GH65	GH73	GH77	GH79	GH94	GH98	GH100	GH102	GH103	GH108		total
Ramlibacter tataouinensis TTB310	2	1	2	2	3	0	0	1	0	3	0	6	1	0	0	1	0	0	0	1	0	0	0	1	1	0		25
Rhodoferax ferrireducens T118 DSM 15236	2	0	2	1	0	0	7	1	1	0	0	7	0	1	0	0	0	1	2	0	0	0	1	1	3	0		30
Acidovorax sp. JS42	0	0	1	0	0	0	0	1	0	0	0	10	0	0	0	0	1	1	0	0	0	0	0	1	2	0		17
Acidovorax avenae subsp. citrulli AAC00-1	0	0	1	2	0	1	6	2	0	1	0	8	3	0	2	0	0	1	1	0	0	1	1	1	2	0		33
Diaphorobacter sp. TPSY	0	0	1	0	0	0	0	1	0	0	0	6	1	0	0	0	0	1	0	0	0	0	0	1	2	0		13
Delftia acidovorans SPH-1	0	0	1	0	0	0	0	0	0	0	1	6	4	0	0	0	0	1	0	0	0	0	0	1	2	3		19
Polaromonas sp. JS666	0	0	1	2	0	0	0	1	0	0	0	8	0	0	0	0	0	0	0	0	1	0	0	1	1	0		15
Polaromonas naphthalenivorans CJ2	0	0	1	0	0	0	3	1	0	0	0	7	2	0	0	0	0	0	1	0	1	0	0	1	1	0		18
GT family	GT1	GT2	GT4	GT5	GT8	GT9	GT19	GT20	GT25	GT26	GT28	GT30	GT35	GT41	GT51	GT83	GT84											total
Ramlibacter tataouinensis TTB310	1	16	11	0	1	2	1	1	0	1	1	1	0	0	4	0	0											40
Rhodoferax ferrireducens T118 DSM 15236	0	8	8	1	0	2	1	1	0	0	1	1	2	0	4	1	0											30
Acidovorax sp. JS42	0	7	11	0	0	0	1	1	0	0	2	1	0	0	4	1	0											28
Acidovorax avenae subsp. citrulli AAC00-1	1	9	12	1	0	0	1	2	0	0	1	1	0	0	4	0	0											32
Diaphorobacter sp. TPSY	0	3	6	0	0	0	1	1	1	0	2	1	0	0	4	1	0											20
Delftia acidovorans SPH-1	0	6	4	0	0	1	1	1	0	0	1	1	0	3	4	1	0											23
Polaromonas sp. JS666	1	10	11	0	0	3	1	1	0	1	2	1	0	0	4	1	1											37
Polaromonas naphthalenivorans CJ2	0	10	8	1	0	3	1	1	0	0	2	1	1	0	6	1	1											36
		peptidoglycan remodelling
		peptidoglycan synthesis
		candidate enzymes for EPS recycling
		zeaxanthin glycosyltransferase
		families that contain glycosyltransferases for EPS synthesis

## Sheet: Exported CAZymes
Carbohydrate-degrading CAZymes and CBM-containing proteins with identified signal peptide
Signal peptide	CAZy modules	CDS Rta	Description	More on likely function	Bond cleaved
Yes	GH3	Rta_06220	Candidate b-glucosidase	candidate for EPS digestion	beta
Yes	GH5	Rta_06740	Candidate endo-1,4-glucanase	candidate for EPS digestion	beta
Yes	GH5	Rta_10360	Related to endoglucanases	candidate for EPS digestion	beta
Yes	GH8	Rta_01380	Related to bifunctional endoglucanase/chitosanase	candidate for EPS digestion	beta
Yes	GH8-CBM35-CBM35	Rta_10990	Candidate b-glycanase	candidate for EPS digestion	beta
Yes	GH18	Rta_26180	Distantly related to chitinases	candidate for EPS digestion	beta
Yes	GH23	Rta_07430	Candidate peptidoglycan lytic transglycosylase	peptidoglycan remodelling
Yes	GH23	Rta_29050	Related to peptidoglycan lytic transglycosylases	peptidoglycan remodelling
Yes	GH23-CBM50	Rta_23240	Candidate peptidoglycan lytic transglycosylase with CBM50 module	peptidoglycan remodelling
Yes	GH102	Rta_37020	Related to membrane-bound lytic murein transglycosylase A precursor (Murein hydrolase A)	peptidoglycan remodelling
Yes	GH103	Rta_25250	Candidate peptidoglycan lytic transglycosylase (MltB)	peptidoglycan remodelling
Yes	CE1	Rta_05110	Related to esterases
Yes	CE4	Rta_14390	Related to GlcNAc deacetylases
Yes	CBM50	Rta_36920	Candidate peptidoglycan binding protein	peptidoglycan remodelling
Yes	CBM50-pfam01551	Rta_24410	Candidate peptidase with CBM50 module	peptidoglycan remodelling
