# Supplementary material for: The Cyst-Dividing Bacterium Ramlibacter tataouinensis TTB310 Genome Reveals a Well-Stocked Toolbox for Adaptation to a Desert Environment
Source: PLoS One. 2011 Sep 1;6(9):e23784. doi: 10.1371/journal.pone.0023784 (PMC3164672; doi:10.1371/journal.pone.0023784)
Supplement: Table S4 — Characteristics of cell envelope transport systems in Ramlibacter tataouinensis TTB310. This table contains genes involved in: general export pathway (Sec translocation, SRP insertion and Tat translocation pathways, including predicted Tat substrates), Outer Membrane Protein (OMP) insertion machinery, Outer Membrane (OM) lipoproteins synthesis (including Predicted lipoproteins), type I, type II and type III secretion systems, and type IV pili machinery. (XLS) [file pone.0023784.s011.xls]

## Sheet: Sec translocation Pathway
Sec translocation Pathway
CDS Rta	Gene name	Expert Annotation	Description
Rta_08480	secA	Preprotein translocase SecA subunit	Candidate preprotein translocase SecA subunit
Rta_30740	secB	Protein-export protein SecB	Candidate protein-export protein SecB
Rta_36110	secY	Preprotein translocase SecY subunit	Candidate preprotein translocase SecY subunit
Rta_35750	secE	Preprotein translocase SecE subunit	Candidate preprotein translocase SecE subunit
Rta_26440	secG	Protein-export membrane protein SecG	Candidate protein-export membrane protein SecG
Rta_36970	secD	Protein-export membrane protein SecD	Candidate protein-export membrane protein SecD
Rta_36960	secF	Protein-export membrane protein SecF	Candidate protein-export membrane protein SecF
Rta_36980	yajC		Conserved hypothetical protein (UPF0092 membrane protein YajC)

## Sheet: SRP insertion Pathway
Signal recognition particule (SRP) insertion Pathway
CDS Rta	Gene name	Expert Annotation	Description	comment
Rta_33520	ftsY	Cell division protein FtsY	Candidate cell division protein FtsY
Rta_34470	ffh	Signal recognition particle protein SR54	Candidate signal recognition particle protein SR54
Rta_38210	oxaA	SRP pathway insertase	Candidate inner membrane protein OxaA	synonym yidC

## Sheet: Tat translocation pathway
Twin arginine translocation (Tat) pathway
CDS Rta	Gene name	Expert Annotation	Description
Rta_08340	tatA	Sec-independent protein translocase protein TatA	Candidate Sec-independent protein translocase protein TatA
Rta_08350	tatB	Sec-independent protein translocase protein TatB	Candidate Sec-independent protein translocase protein TatB
Rta_08360	tatC	Sec-independent protein translocase protein TatC	Candidate Sec-independent protein translocase protein TatC

## Sheet: Predicted Tat substrates
Predicted Twin Arginine Translocation (Tat) substrates
CDS Rta	N-terminal sequence
Rta_03490	MPQSR SRRWIA LAGALACLA GG ALA TNY
Rta_05200	MHHF SRRAFA ALGLAATATLAALAAA PAW AQA PEE
Rta_09070	MTAPAA SRRTLL RLAGATLAA PWL AHA QDT
Rta_12380	VNLPPPAL SRRSLL AGLSALAL PVR AQA YPS
Rta_13960	MQI SRRSLF AAAAGLALA GSLH AQA WPS
Rta_15440	MGI SRRTAL RQLGG ASAALLAF PSLA QQG
Rta_15470	MT SRRNAL GLGLGSLAAAVL PLA ARA QGA
Rta_16760	MT SRRSLL LATAGAAFAA PALA QQP
Rta_21290	MTTLSRL SRRPLL ALAAAALLA SPGL ALA QAR
Rta_21610	MPTLDL SRRVLV ASAAAAALL PLRQ AVA QTA
Rta_27460	MASDPTDRPA SRRDALN LLGAGLAST PVLL AGA AGA
Rta_30520	MSQPTSKL SRRTLF AGAGTVGAIA AAA TVL
Rta_34780	MPHPP SRRLLL AHLAAAALLGSA GT ALA QSA
Rta_35010	MTFSTSL SRRRAA ALLAAAGAAVLA PA AWA QTA

## Sheet: OMP insertion machinery 
Outer membrane protein (OMP) insertion machinery
CDS Rta	Gene name	Expert Annotation	Description	Comment
Rta_17510	omp85	Outer membrane protein insertion machinery protein Omp85	Candidate outer membrane protein insertion machinery protein Omp85
Rta_17520	ompH	Outer membrane protein periplasmic chaperone OmpH	Candidate outer membrane protein periplasmic chaperone OmpH	synonym skp

## Sheet: OM lipoproteins synthesis
Outer membrane (OM) lipoproteins synthesis
CDS Rta	Gene name	Expert Annotation	Description
Rta_31640	lolA	Outer-membrane lipoproteins carrier protein precursor	Candidate outer-membrane lipoproteins carrier protein precursor
Rta_33260	lolB	Outer-membrane lipoprotein LolB precursor	Candidate outer-membrane lipoprotein LolB precursor
Rta_32050	lolC	Lipoprotein releasing system transmembrane protein LolC	Candidate lipoprotein-releasing system transmembrane protein LolC
Rta_32040	lolD	Lipoprotein releasing system ATP-binding protein LolD	Candidate lipoprotein-releasing system ATP-binding protein LolD

## Sheet: Predicted lipoproteins
Predicted lipoproteins
CDS Rta	N-termimal Sequence
Rta_05100	MESRRPSSLAFAVASAL LAGCGDISRLPE
Rta_07520	MTTFKLRLRIIGLLALCLA LAACSAVKLSYNN
Rta_07990	MKRTSVTGVVLAAFA LAGCGTSQEDE
Rta_08150	VNKQSDGVGWSARAALMAAALV LAGCAVGP
Rta_08590	MASLAGVAALATAAALC LSGCANLGYY
Rta_11000	MVLSTKWMPVVGFLFA LAACGGGGSSGGG
Rta_13160	MGKARPHAHGWLAGLLLLL LAACSDGYPTD
Rta_13500	MHPLRMSSRLVSVLLIAAAL LAACGKSDNPAA
Rta_13730	MQRRSFLHSAAGLSLLG LGACATSSIPSR
Rta_14840	MKKLSRKTFLLTALLGLG LAACKDAPAPAAG
Rta_14950	MSAPLRRRRLLLAAALPL LASCGPQVNR
Rta_16860	MPKTLATLSAALAALAL LAACGQQENGGS
Rta_17060	MSKRETRHRRHPAALAALAALW LAACGGGGGGN
Rta_20250	MRTCPLYALPLLAA LAACAPMANVP
Rta_20540	MQGTMRALAAAGLA LAGCAFGAMASAAV
Rta_21060	MNVKRVFVAVGLVAA LAGCGSSVKLNDTP
Rta_22170	MKARRSRKLAVALTATLVLAGCAAPNMDAA
Rta_22260	MKHLHTRLLGAAVLSTLVGA LAACGGGGDDTP
Rta_23240	MTKRFHFAGLASLLLW LAGCANTPVTSPL
Rta_23540	MTFRRTLAAVPLLVL LAACATKPVPVS
Rta_24410	MPTMQWQGWKNALVVLLVGV LAGCAGPRAP
Rta_24680	MKLKLSLLASTALAAV LAACASAPSDFS
Rta_25910	MRAIKGIGMLLVLLGGTAL LGACGGDGDDDN
Rta_26950	MMIRTALAASAAAL LAACAGNPMASAK
Rta_27560	MLKTTTLAAALVSLAAAG LAGCDVQKTQEG
Rta_30490	VIRAAIAVAAVLG LAACTEKPQTA
Rta_30720	MRASLLLLAVSVSV LAACAGTASSRN
Rta_32500	MARAYGRLLAALA LAGCALLFAMMLV
Rta_32610	MMQARTLRRLLTIATMGAAAL LAACSSAPPAPA
Rta_33260	VAAARTGLAAWGLAAAVLL LAGCAAPLRQGAQ
Rta_33650	MQRRHALTFLAAAAA LAACGEAKPQF
Rta_35970	VIARPPFRIGLMAAVLL LASCGGGGTGVAGGGGG
Rta_36520	MKKILIAACAASL LGACASGMNNSGSG
Rta_36710	MPQRHRLTALAAAVL LAACGGGGGDDNRGELRS
Rta_36720	MAFQWLRRAFVLAASSLL LAACGGGGDVVSQL

## Sheet: Type I secretion system-T1SS
Type I secretion system (T1SS)
CDS Rta	Gene name	Expert Annotation	Description	comment
Rta_11010		Related to type I secretion outer membrane protein, TolC family precursor	Related to outer membrane protein
Rta_27730		Distantly related to type I secretion membrane fusion protein, HlyD family	Distantly related to CyaD protein
Rta_27740		Related to type I secretion system ATPase, HlyB family	Candidate ABC type bacteriocin/lantibiotic exporters, ATP-binding and permease domains	Absence of a N-terminal peptidase domain
Rta_27720		Adhesin	Distantly related to bacteriocin

## Sheet: Type II secretion system1-T2SS1
Type II secretion system 1 (T2SS1)
CDS Rta	Gene name	Expert Annotation	Description	Comment
Rta_23820			Related to general secretion pathway protein B
Rta_23830	gspA		Candidate general secretion pathway protein A
Rta_29160	pilD/ gspO	Prepilin peptidase	Candidate type IV prepilin-like proteins leader peptide processing enzyme PilD	Polytopic inner membrane protein, contains 6 predicted TM. PilD/GspO family. Outside from the gsp cluster (shared and inside pil cluster)
Rta_35060	gspF	Polytopic IM type II SS component	Candidate general secretion pathway protein F, component of type II secretion system	Putative polytopic inner membrane protein, contains 3 predicted TM helices. Outside from the gsp cluster (ALIAS xcpS, pulF)
Rta_35330	gspG	Pseudopilin	Candidate pseudopilin, general secretion pathway protein G precursor (PilD-dependent protein), component of type II secretion system	PilD-dependent cleavage site sequence: G-FtliE (ALIAS xcpT, pulG)
Rta_35340	gspH	Pseudopilin	Candidate pseudopilin, general secretion pathway protein H precursor (PilD-dependent protein), component of type II secretion system	PilD-dependent cleavage site sequence: G-FtlmE (ALIAS xcpU, pulH)
Rta_35350	gspI	Pseudopilin	Candidate pseudopilin, general secretion pathway protein I precursor (PilD-dependent protein), component of type II secretion system	PilD-dependent cleavage site sequence: G-FtliE (ALIAS xcpV, pulI)
Rta_35360	gspJ	Pseudopilin	Candidate pseudopilin, general secretion pathway protein J precursor (PilD-dependent protein), component of type II secretion system	PilD-dependent cleavage site sequence: G-FtlvE (ALIAS xcpW, pulJ)
Rta_35370	gspK	Atypical pseudopilin	Candidate pseudopilin, general secretion pathway protein K precursor (PilD-dependent protein), component of type II secretion system	PilD-dependent cleavage site sequence: G-aalla atypical pseudopilin lacking E+5 (ALIAS xcpX, pulK)
Rta_35380	gspL	Bitopic IM type II SS component	Candidate general secretion pathway protein L, component of type II secretion system	Putative bitopic inner membrane protein. predicted TM domain WGAALLVAANLVGLNAWAW (ALIAS xcpY, pulL)
Rta_35390	gspM	Bitopic IM type II SS component	Candidate general secretion pathway protein M, component of type II secretion system	Putative bitopic inner membrane protein
Rta_35400	gspC	Bitopic IM type II SS component	Candidate general secretion pathway protein C, component of type II secretion system	Putative bitopic inner membrane protein (ALIAS xcpP, pulC)
Rta_35410	gspD	Secretin	Candidate secretin, general secretion pathway protein D, component of type II secretion system	Putative outer membrane protein, N-terminal signal peptide: MPFRIAVVSLAAAALLAGAPA (ALIAS xcpQ, pulD)
Rta_35420	gspE	Traffic ATPase	candidate general secretion pathway protein E (Type II traffic warden ATPase), component of type II secretion system	Contains walker A and B motifs, characteristic aspartate boxes of the GspE family and tetracysteine motif (ALIAS xcpR, pulE)

## Sheet: Type II secretion system2-T2SS2
Type II secretion system 2 (T2SS2)
CDS Rta	Gene name	Expert Annotation	Description	Comment
Rta_12560	gspD	Secretin	Candidate secretin, general secretion pathway protein D
Rta_12570	gspH	Pseudopilin	Candidate pseudopilin, general secretion pathway protein H precursor
Rta_12575		Related to pseudopilin, general secretion pathway protein G precursor	Related to pseudopilin, general secretion pathway protein G precursor	(Found in others gsp cluster: Ralstonia, Leptothrix, Azotobacter)
Rta_12576			Conserved hypothetical protein	Signal peptide + one TM (found in others gsp cluster: Ralstonia, Leptothrix, Azotobacter)
Rta_12580			Conserved hypothetical protein	Proline-rich protein; signal peptide + one TM + Nter extended (found in others gsp cluster: Ralstonia, Leptothrix, Azotobacter)
Rta_12590			Conserved hypothetical protein	Signal peptide + one TM (found in others gsp cluster: Ralstonia, Leptothrix, Azotobacter)
Rta_12595			Conserved hypothetical protein	Signal peptide + one TM (found in others gsp cluster: Ralstonia, Leptothrix, Azotobacter)
Rta_12596			Conserved hypothetical protein	(Found in others gsp cluster: Ralstonia, Leptothrix, Azotobacter)
Rta_12600	gspE	Traffic ATPase	Candidate general secretion pathway protein E (Type II traffic warden ATPase)
Rta_12610	gspF	Polytopic IM Type II component	Candidate general secretion pathway protein F
Rta_12620	gspG	Pseudopilin	Candidate pseudopilin, general secretion pathway protein G precursor
Rta_12630		Related to Rhs protein	Related to Rhs protein
Rta_12650		Related to Rhs protein	Related to Rhs protein	Signal peptide + one TM
Rta_12660		Related to Rhs protein	Related to Rhs protein
Rta_12670			Related to ATPases
Rta_12680			Related to Rhs protein	One TM

[truncated: 2 more sheets: Type III secretion system-T3SS, Type IV pili machinery]
